# Supplementary material for: Restraining Staphylococcus aureus Virulence Factors and Quorum Sensing through Lactic Acid Bacteria Supernatant Extracts
Source: Antibiotics (Basel). 2024 Mar 25;13(4):297. doi: 10.3390/antibiotics13040297 (PMC11047364; doi:10.3390/antibiotics13040297)
Supplement: Supplementary file 1 [file antibiotics-13-00297-s001.zip]

Archive with 1 entries (1 files):
- antibiotics-2921753-supplementary.pdf
